# Supplementary material for: Spectrum of Kidney Injury Following COVID-19 Disease: Renal Biopsy Findings in a Single Italian Pathology Service
Source: Biomolecules. 2022 Feb 12;12(2):298. doi: 10.3390/biom12020298 (PMC8961620; doi:10.3390/biom12020298)
Supplement: Supplementary file 1 [file biomolecules-12-00298-s001.zip]

Archive with 1 entries (1 files):
- biomolecules-1574509-supplementary.pdf
